# Supplementary material for: Identifying Cyclical Patterns of Behavior Using a Moving-Average, Data-Smoothing Manipulation
Source: Behav Sci (Basel). 2024 Nov 22;14(12):1120. doi: 10.3390/bs14121120 (PMC11673036; doi:10.3390/bs14121120)
Supplement: Supplementary file 1 [file behavsci-14-01120-s001.zip]

Archive with 1 entries (1 files):
- behavsci-3229685-supplementary.xlsx
