# Supplementary material for: Identifying Cyclical Patterns of Behavior Using a Moving-Average, Data-Smoothing Manipulation
Source: Behav Sci (Basel). 2024 Nov 22;14(12):1120. doi: 10.3390/bs14121120 (PMC11673036; doi:10.3390/bs14121120)
Supplement: Supplementary file 1 [file behavsci-14-01120-s001.zip › behavsci-3229685-supplementary.xlsx]

## Sheet: Data entry
3	:Range
Daily Data	Day #	Smoothed Data
	1	#N/A
	2	#N/A
	3	#N/A
		#N/A
		#N/A
		#N/A
		#N/A
		#N/A
		#N/A
		#N/A
		#N/A
		#N/A
		#N/A
		#N/A
		#N/A
		#N/A
		#N/A
		#N/A
		#N/A
		#N/A
		#N/A
		#N/A
		#N/A
		#N/A
		#N/A
		#N/A
		#N/A
		#N/A
		#N/A
		#N/A
		#N/A
		#N/A
		#N/A
		#N/A
		#N/A
		#N/A
		#N/A
		#N/A
		#N/A
		#N/A
		#N/A
		#N/A
		#N/A
		#N/A
		#N/A
		#N/A
		#N/A
		#N/A
		#N/A
		#N/A
		#N/A
		#N/A
		#N/A
		#N/A
		#N/A
		#N/A
		#N/A
		#N/A
		#N/A
		#N/A
		#N/A
		#N/A
		#N/A
		#N/A
		#N/A
		#N/A
		#N/A
		#N/A
		#N/A
		#N/A
		#N/A
		#N/A
		#N/A
		#N/A
		#N/A
		#N/A
		#N/A
		#N/A
		#N/A
		#N/A
		#N/A
		#N/A
		#N/A
		#N/A
		#N/A
		#N/A
		#N/A
		#N/A
		#N/A
		#N/A
		#N/A
		#N/A
		#N/A
		#N/A
		#N/A
		#N/A
		#N/A
		#N/A
		#N/A
		#N/A
		#N/A
		#N/A
		#N/A
		#N/A
		#N/A
		#N/A
		#N/A
		#N/A
		#N/A
		#N/A
		#N/A
		#N/A
		#N/A
		#N/A
		#N/A
		#N/A
		#N/A
		#N/A
		#N/A
		#N/A
		#N/A
		#N/A
		#N/A
		#N/A
		#N/A
		#N/A
		#N/A
		#N/A
		#N/A
		#N/A
		#N/A
		#N/A
		#N/A
		#N/A
		#N/A
		#N/A
		#N/A
		#N/A
		#N/A
		#N/A
		#N/A
		#N/A
		#N/A
		#N/A
		#N/A
		#N/A
		#N/A
		#N/A
		#N/A
		#N/A
		#N/A
		#N/A
		#N/A
		#N/A
		#N/A
		#N/A
		#N/A
		#N/A
		#N/A
		#N/A
		#N/A
		#N/A
		#N/A
		#N/A
		#N/A
		#N/A
		#N/A
		#N/A
		#N/A
		#N/A
		#N/A
		#N/A
		#N/A
		#N/A
		#N/A
		#N/A
		#N/A
		#N/A
		#N/A
		#N/A
		#N/A
		#N/A
		#N/A
		#N/A
		#N/A
		#N/A
		#N/A
		#N/A
		#N/A
		#N/A
		#N/A
		#N/A
		#N/A
		#N/A
		#N/A
		#N/A
		#N/A
		#N/A
		#N/A
		#N/A
		#N/A
		#N/A
		#N/A
		#N/A
		#N/A
		#N/A
		#N/A
		#N/A
		#N/A
		#N/A
		#N/A
		#N/A
		#N/A
		#N/A
		#N/A
		#N/A
		#N/A
		#N/A
		#N/A
		#N/A
		#N/A
		#N/A
		#N/A
		#N/A
		#N/A
		#N/A
		#N/A
		#N/A
		#N/A
		#N/A
		#N/A
		#N/A
		#N/A
		#N/A
		#N/A
		#N/A
		#N/A
		#N/A
		#N/A
		#N/A
		#N/A
		#N/A
		#N/A
		#N/A
		#N/A
		#N/A
		#N/A
		#N/A
		#N/A
		#N/A
		#N/A
		#N/A
		#N/A
		#N/A
		#N/A
		#N/A
		#N/A
		#N/A
		#N/A
		#N/A
		#N/A
		#N/A
		#N/A
		#N/A
		#N/A
		#N/A
		#N/A
		#N/A
		#N/A
		#N/A
		#N/A
		#N/A
		#N/A
		#N/A
		#N/A
		#N/A
		#N/A
		#N/A
		#N/A
		#N/A
		#N/A
		#N/A
		#N/A
		#N/A
		#N/A
		#N/A
		#N/A
		#N/A
		#N/A
		#N/A
		#N/A
		#N/A
		#N/A
		#N/A
		#N/A
		#N/A
		#N/A
		#N/A
		#N/A
		#N/A
